# Supplementary material for: Perceived Access to Health Care Services and Relevance of Telemedicine during the COVID-19 Pandemic in Germany
Source: Int J Environ Res Public Health. 2021 Jul 19;18(14):7661. doi: 10.3390/ijerph18147661 (PMC8303178; doi:10.3390/ijerph18147661)
Supplement: Supplementary file 1 [file ijerph-18-07661-s001.zip]

Archive with 1 entries (1 files):
- ijerph-1268409-supplementary.pdf
